# Supplementary material for: Facile fabrication of microparticles with pH-responsive macropores for small intestine targeted drug formulation
Source: Eur J Pharm Biopharm. 2018 Jul;128:316–26. doi: 10.1016/j.ejpb.2018.05.014 (PMC5998383; doi:10.1016/j.ejpb.2018.05.014)
Supplement: Supplementary data 1 [file mmc1.xml]

<?xml version="1.0" encoding="UTF-8" standalone="no"?><data:data><datasets><author>hyojick@ualberta.ca</author><type>0</type><dataset><value>1</value><reason>Data will be made available on request</reason><comments/></dataset></datasets></data:data>
